# Supplementary material for: Initial Treatment with Biological Therapy in Rheumatoid Arthritis
Source: J Clin Med. 2023 Dec 21;13(1):48. doi: 10.3390/jcm13010048 (PMC10779475; doi:10.3390/jcm13010048)
Supplement: Supplementary file 1 [file jcm-13-00048-s001.zip]

Archive with 1 entries (1 files):
- jcm-2758478-supplementary.pdf
